# Supplementary material for: Cortinarius pakistanicus and C. pseudotorvus: two new species in oak forests in the Pakistan Himalayas
Source: MycoKeys. 2020 Oct 30;74:91–108. doi: 10.3897/mycokeys.74.49734 (PMC7648052; doi:10.3897/mycokeys.74.49734)
Supplement: XML Treatment for Cortinarius pakistanicus [file mycokeys.74.49734-treatment1.xml]

<!DOCTYPE tp:taxon-treatment
  PUBLIC "-//TaxonX//DTD Taxonomic Treatment Publishing DTD v0 20100105//EN" "tax-treatment-NSO.dtd">
<tp:taxon-treatment xmlns:tp="http://www.plazi.org/taxpub"><tp:treatment-meta><kwd-group><label>Taxon classification</label><kwd><named-content xmlns:xlink="http://www.w3.org/1999/xlink" content-type="kingdom">Fungi</named-content></kwd><kwd><named-content xmlns:xlink="http://www.w3.org/1999/xlink" content-type="order">Agaricales</named-content></kwd><kwd><named-content xmlns:xlink="http://www.w3.org/1999/xlink" content-type="family">Cortinariaceae</named-content></kwd></kwd-group><mixed-citation publication-type="journal"><person-group><name><surname>Naseer</surname><given-names>Arooj</given-names></name><name><surname>Garrido-Benavent</surname><given-names>Isaac</given-names></name><name><surname>Khan</surname><given-names>Junaid</given-names></name><name><surname>Ballarà</surname><given-names>Josep</given-names></name><name><surname>Mahiques</surname><given-names>Rafael</given-names></name><name><surname>Khalid</surname><given-names>Abdul Nasir</given-names></name><name><surname>Sher</surname><given-names>Hassan</given-names></name></person-group><article-title><italic><tp:taxon-name>
              <tp:taxon-name-part taxon-name-part-type="genus" reg="Cortinarius">Cortinarius</tp:taxon-name-part> <tp:taxon-name-part taxon-name-part-type="species" reg="pakistanicus">pakistanicus</tp:taxon-name-part></tp:taxon-name></italic> and <italic><tp:taxon-name><tp:taxon-name-part taxon-name-part-type="genus" reg="Cortinarius">C.</tp:taxon-name-part> <tp:taxon-name-part taxon-name-part-type="species" reg="pseudotorvus">pseudotorvus</tp:taxon-name-part></tp:taxon-name></italic>: two new species in oak forests in the Pakistan Himalayas</article-title><source>MycoKeys</source><day>30</day><month>10</month><year>2020</year><volume>74</volume><fpage>91</fpage><lpage>108</lpage><pub-id pub-id-type="doi">10.3897/mycokeys.74.49734</pub-id></mixed-citation></tp:treatment-meta><tp:nomenclature><tp:taxon-name><object-id xmlns:xlink="http://www.w3.org/1999/xlink" content-type="arpha" xlink:type="simple">E5232507-7CDA-5F8B-95E7-B65E85CDE60B</object-id>
              <tp:taxon-name-part taxon-name-part-type="genus" reg="Cortinarius">Cortinarius</tp:taxon-name-part>
              <tp:taxon-name-part taxon-name-part-type="species" reg="pakistanicus">pakistanicus</tp:taxon-name-part>
              <object-id xmlns:xlink="http://www.w3.org/1999/xlink" content-type="mycobank" xlink:type="simple">MycoBank No: 833818</object-id>
            </tp:taxon-name><tp:taxon-authority>A. Naseer &amp; A. N. Khalid</tp:taxon-authority><tp:taxon-status xmlns:xlink="http://www.w3.org/1999/xlink" xlink:type="simple">sp. nov.</tp:taxon-status><xref ref-type="fig" rid="F3">Figure 3</xref></tp:nomenclature><tp:treatment-sec sec-type="diagnosis" id="SECID0ENMAG"><title>Diagnosis.</title><p><italic><tp:taxon-name>
                  <tp:taxon-name-part taxon-name-part-type="genus" reg="Cortinarius">Cortinarius</tp:taxon-name-part> <tp:taxon-name-part taxon-name-part-type="species" reg="pakistanicus">pakistanicus</tp:taxon-name-part></tp:taxon-name></italic> is an oak-associated species that forms small basidiomata, with campanulate to obtusely umbonate, slightly hygrophanous, dark reddish to brownish pilei with margins first incurved and with whitish veil traces; lamellae are fairly distant, first pale brown and later dark brown, with edges lighter and fimbriate; stipes slender, cylindrical to slightly fusiform, hollow, with a barely fibrillose surface, lilaceous towards the apex and whitish-tomentose towards the base, the remaining brown to dark brown with age and without annular traces; it produces amygdaliform, profusely and coarsely verrucose basidiospores measuring 8.6 × 5.5 µm, and shows cylindrical to narrowly utriform marginal cells.</p></tp:treatment-sec><tp:treatment-sec sec-type="material" id="SECID0EBNAG"><title>Type.</title><p>Pakistan, Khyber Pakhtunkhwa province, Swat, Toa, Alpuri forests, <named-content xmlns:xlink="http://www.w3.org/1999/xlink" content-type="dwc:verbatimCoordinates" xlink:type="simple"><named-content content-type="geo-json" specific-use="{&#34;type&#34;:&#34;Point&#34;,&#34;coordinates&#34;:[72.663333,34.864222]}" id="NCID0EKNAG" xlink:type="simple">34°51'51.2"N, 72°39'48.0"E</named-content></named-content>, 2800 m a.s.l., on soil under <italic><tp:taxon-name><tp:taxon-name-part taxon-name-part-type="genus" reg="Quercus">Quercus</tp:taxon-name-part> <tp:taxon-name-part taxon-name-part-type="species" reg="oblongata">oblongata</tp:taxon-name-part></tp:taxon-name></italic>, leg. Arooj Naseer &amp; Abdul Nasir Khalid, 1 August 2018, AST332 (LAH36366).</p></tp:treatment-sec><tp:treatment-sec sec-type="etymology" id="SECID0E1NAG"><title>Etymology.</title><p>The epithet “<italic><tp:taxon-name><tp:taxon-name-part taxon-name-part-type="genus" reg="Cortinarius"/><tp:taxon-name-part taxon-name-part-type="species" reg="pakistanicus">pakistanicus</tp:taxon-name-part></tp:taxon-name></italic>” refers to Pakistan, where the species was collected.</p></tp:treatment-sec><tp:treatment-sec sec-type="description" id="SECID0EKOAG"><title>Description.</title><p><italic>Basidiomata</italic> small sized. <bold><italic><tp:taxon-name><tp:taxon-name-part taxon-name-part-type="genus" reg="Pilei">Pilei</tp:taxon-name-part></tp:taxon-name></italic></bold> campanulate to umbonate, 2 to 3.3 cm in diameter, with margins first incurved, and then involute when mature, slightly hygrophanous; cuticle dark reddish to brownish (7.6 YR 3.6/5.8) with lighter brown tinges (1.6Y 6.6/3) towards the margin, fibrillose, and margins fimbriate. <bold><italic>Lamellae</italic></bold> medium spaced to fairly distant, emarginate, serrate to undulate, broad, first pale brown and later dark brown (4.7 YR 1.8/2.7). <bold><italic>Stipe</italic></bold> clavate to cylindrical, straight to curved, 5–9 cm long, 0.5–1 cm thick, slightly tapering towards the apex, which is about 0.3–0.7 cm, hollow; surface longitudinally striate, lilaceous towards the apex, and brown (1.8Y 6.6/2.7) to dark brown (7.6 YR 3.6/5.8) with age, base whitish (7.2GY 8.4/0.7). <bold><italic>Context</italic></bold> of pileus and stipe the same color as the cuticle. <bold><italic>Smell</italic></bold> distinct, earth-like and <bold><italic>taste</italic></bold> not recorded.</p><p><bold><italic>Basidiospores</italic></bold> thin-walled, ellipsoid, [90/6/3] (7.8–) 7.9–9.4 (–9.8) × (4.7–) 4.9–6.3 (–6.2) μm in size, avl × avw = 8.62 × 5.56 μm, non-amyloid. <bold><italic>Basidia</italic></bold> clavate, 27.38 × 7.81 μm, 4-spored, clamped at the base, hyaline in 5% KOH. Scant cellular elements in lamellar pleura cylindrical to narrowly utriform 30–35 × 5–8 µm, clamped at the base. <bold><italic>Pileipellis</italic></bold> duplex; epicutis composed of individual hyphae 3–4 µm in diameter, clamped at septa, and with clavate to cylindrical terminal ends.</p></tp:treatment-sec><tp:treatment-sec sec-type="ecology" id="SECID0E2PAG"><title>Ecology.</title><p>Gregarious; growing in mountainous pure oak forests of <italic><tp:taxon-name><tp:taxon-name-part taxon-name-part-type="genus" reg="Quercus">Quercus</tp:taxon-name-part> <tp:taxon-name-part taxon-name-part-type="species" reg="oblongata">oblongata</tp:taxon-name-part></tp:taxon-name></italic> at an altitude greater than 2000 m a.s.l. The soil pH ranged between 6–8.4.</p></tp:treatment-sec><tp:treatment-sec sec-type="material" id="SECID0EMQAG"><title>Additional material examined.</title><p>Pakistan, Khyber Pakhtunkhwa province, Swat, Toa, Alpuri forests, <named-content xmlns:xlink="http://www.w3.org/1999/xlink" content-type="dwc:verbatimCoordinates" xlink:type="simple"><named-content content-type="geo-json" specific-use="{&#34;type&#34;:&#34;Point&#34;,&#34;coordinates&#34;:[72.663333,34.864222]}" id="NCID0EVQAG" xlink:type="simple">34°51'51.2"N, 72°39'48.0"E</named-content></named-content>, 2800 m a.s.l., on soil under <italic><tp:taxon-name><tp:taxon-name-part taxon-name-part-type="genus" reg="Quercus">Quercus</tp:taxon-name-part> <tp:taxon-name-part taxon-name-part-type="species" reg="oblongata">oblongata</tp:taxon-name-part></tp:taxon-name></italic>, leg. Arooj Naseer &amp; Abdul Nasir Khalid, 6 August 2016, AST132 (LAH36367); Swat, Matta, Shawar Valley, <named-content xmlns:xlink="http://www.w3.org/1999/xlink" content-type="dwc:verbatimCoordinates" xlink:type="simple"><named-content content-type="geo-json" specific-use="{&#34;type&#34;:&#34;Point&#34;,&#34;coordinates&#34;:[72.326806,34.983278]}" id="NCID0EIRAG" xlink:type="simple">34°58'59.8"N, 72°19'36.5"E</named-content></named-content>, 2100 m a.s.l., solitary on ground under <italic><tp:taxon-name><tp:taxon-name-part taxon-name-part-type="genus" reg="Quercus">Quercus</tp:taxon-name-part> <tp:taxon-name-part taxon-name-part-type="species" reg="oblongata">oblongata</tp:taxon-name-part></tp:taxon-name></italic>, 14 July 2015, Arooj Naseer &amp; Abdul Nasir Khalid, ASSW58 (LAH35227).</p><fig id="F3" position="float" orientation="portrait"><object-id xmlns:xlink="http://www.w3.org/1999/xlink" content-type="doi" xlink:type="simple">10.3897/mycokeys.74.49734.figure3</object-id><object-id xmlns:xlink="http://www.w3.org/1999/xlink" content-type="arpha" xlink:type="simple">6E7B1103-D1C1-5818-B344-5E79C50D751D</object-id><label>Figure 3.</label><caption><p>The new species <italic><tp:taxon-name><tp:taxon-name-part taxon-name-part-type="genus" reg="Cortinarius">Cortinarius</tp:taxon-name-part> <tp:taxon-name-part taxon-name-part-type="species" reg="pakistanicus">pakistanicus</tp:taxon-name-part></tp:taxon-name></italic>, AST332 (LAH36366, holotype). <bold>A–D</bold> Basidiomata <bold>E–G</bold> Basidiospores observed with the SEM technique. Photo: A. Naseer (<bold>A–D</bold>).Scale bars: 5 µm (<bold>E</bold>), 2 µm (<bold>F</bold>), 1 µm (<bold>G</bold>).</p></caption><graphic xmlns:xlink="http://www.w3.org/1999/xlink" xlink:href="mycokeys-74-091-g003.jpg" position="float" orientation="portrait" xlink:type="simple" id="oo_469605.jpg"><uri content-type="original_file" xlink:type="simple">https://binary.pensoft.net/fig/469605</uri></graphic></fig></tp:treatment-sec></tp:taxon-treatment>
