# Supplementary material for: Cortinarius pakistanicus and C. pseudotorvus: two new species in oak forests in the Pakistan Himalayas
Source: MycoKeys. 2020 Oct 30;74:91–108. doi: 10.3897/mycokeys.74.49734 (PMC7648052; doi:10.3897/mycokeys.74.49734)
Supplement: XML Treatment for Cortinarius pseudotorvus [file mycokeys.74.49734-treatment2.xml]

<!DOCTYPE tp:taxon-treatment
  PUBLIC "-//TaxonX//DTD Taxonomic Treatment Publishing DTD v0 20100105//EN" "tax-treatment-NSO.dtd">
<tp:taxon-treatment xmlns:tp="http://www.plazi.org/taxpub"><tp:treatment-meta><kwd-group><label>Taxon classification</label><kwd><named-content xmlns:xlink="http://www.w3.org/1999/xlink" content-type="kingdom">Fungi</named-content></kwd><kwd><named-content xmlns:xlink="http://www.w3.org/1999/xlink" content-type="order">Agaricales</named-content></kwd><kwd><named-content xmlns:xlink="http://www.w3.org/1999/xlink" content-type="family">Cortinariaceae</named-content></kwd></kwd-group><mixed-citation publication-type="journal"><person-group><name><surname>Naseer</surname><given-names>Arooj</given-names></name><name><surname>Garrido-Benavent</surname><given-names>Isaac</given-names></name><name><surname>Khan</surname><given-names>Junaid</given-names></name><name><surname>Ballarà</surname><given-names>Josep</given-names></name><name><surname>Mahiques</surname><given-names>Rafael</given-names></name><name><surname>Khalid</surname><given-names>Abdul Nasir</given-names></name><name><surname>Sher</surname><given-names>Hassan</given-names></name></person-group><article-title><italic><tp:taxon-name>
              <tp:taxon-name-part taxon-name-part-type="genus" reg="Cortinarius">Cortinarius</tp:taxon-name-part> <tp:taxon-name-part taxon-name-part-type="species" reg="pakistanicus">pakistanicus</tp:taxon-name-part></tp:taxon-name></italic> and <italic><tp:taxon-name><tp:taxon-name-part taxon-name-part-type="genus" reg="Cortinarius">C.</tp:taxon-name-part> <tp:taxon-name-part taxon-name-part-type="species" reg="pseudotorvus">pseudotorvus</tp:taxon-name-part></tp:taxon-name></italic>: two new species in oak forests in the Pakistan Himalayas</article-title><source>MycoKeys</source><day>30</day><month>10</month><year>2020</year><volume>74</volume><fpage>91</fpage><lpage>108</lpage><pub-id pub-id-type="doi">10.3897/mycokeys.74.49734</pub-id></mixed-citation></tp:treatment-meta><tp:nomenclature><tp:taxon-name><object-id xmlns:xlink="http://www.w3.org/1999/xlink" content-type="arpha" xlink:type="simple">80B517D9-0549-5785-9AB1-3AC25B9AA951</object-id>
              <tp:taxon-name-part taxon-name-part-type="genus" reg="Cortinarius">Cortinarius</tp:taxon-name-part>
              <tp:taxon-name-part taxon-name-part-type="species" reg="pseudotorvus">pseudotorvus</tp:taxon-name-part>
              <object-id xmlns:xlink="http://www.w3.org/1999/xlink" content-type="mycobank" xlink:type="simple">MycoBank No: 833817</object-id>
            </tp:taxon-name><tp:taxon-authority>A. Naseer, J. Khan &amp; A. N. Khalid</tp:taxon-authority><tp:taxon-status xmlns:xlink="http://www.w3.org/1999/xlink" xlink:type="simple">sp. nov.</tp:taxon-status><xref ref-type="fig" rid="F4">Figure 4</xref><!--PageBreak--><!--PageBreak--></tp:nomenclature><tp:treatment-sec sec-type="diagnosis" id="SECID0EHTAG"><title>Diagnosis.</title><p><italic><tp:taxon-name>
                  <tp:taxon-name-part taxon-name-part-type="genus" reg="Cortinarius">Cortinarius</tp:taxon-name-part> <tp:taxon-name-part taxon-name-part-type="species" reg="pseudotorvus">pseudotorvus</tp:taxon-name-part></tp:taxon-name></italic> is an oak-associated species that differs from <italic><tp:taxon-name><tp:taxon-name-part taxon-name-part-type="genus" reg="Cortinarius">C.</tp:taxon-name-part> <tp:taxon-name-part taxon-name-part-type="species" reg="torvus">torvus</tp:taxon-name-part></tp:taxon-name></italic> by the smaller and slender basidiomata, and by the slightly more felty surface of pilei; it has broadly ellipsoid to sub-amygdaliform basidiospores (10.9 × 7.1 µm in average).</p><!--PageBreak--><!--PageBreak--></tp:treatment-sec><tp:treatment-sec sec-type="material" id="SECID0EIUAG"><title>Type.</title><p>Pakistan, Khyber Pakhtunkhwa province, Swat, Toa, Alpuri forests, <named-content xmlns:xlink="http://www.w3.org/1999/xlink" content-type="dwc:verbatimCoordinates" xlink:type="simple"><named-content content-type="geo-json" specific-use="{&#34;type&#34;:&#34;Point&#34;,&#34;coordinates&#34;:[72.663333,34.864222]}" id="NCID0ERUAG" xlink:type="simple">34°51'51.2"N, 72°39'48.0"E</named-content></named-content>, 2800 m a.s.l., on soil under <italic><tp:taxon-name><tp:taxon-name-part taxon-name-part-type="genus" reg="Quercus">Quercus</tp:taxon-name-part> <tp:taxon-name-part taxon-name-part-type="species" reg="oblongata">oblongata</tp:taxon-name-part></tp:taxon-name></italic>, Arooj Naseer &amp; Abdul Nasir Khalid, 15 July 2015, AST20 (holotype: LAH35257).</p></tp:treatment-sec><tp:treatment-sec sec-type="etymology" id="SECID0EBVAG"><title>Etymology.</title><p>The epithet “<italic><tp:taxon-name><tp:taxon-name-part taxon-name-part-type="genus" reg="Cortinarius"/><tp:taxon-name-part taxon-name-part-type="species" reg="pseudotorvus">pseudotorvus</tp:taxon-name-part></tp:taxon-name></italic>” indicates its morphological resemblance and close phylogenetic position to <italic><tp:taxon-name><tp:taxon-name-part taxon-name-part-type="genus" reg="Cortinarius">Cortinarius</tp:taxon-name-part> <tp:taxon-name-part taxon-name-part-type="species" reg="torvus">torvus</tp:taxon-name-part></tp:taxon-name></italic>.</p></tp:treatment-sec><tp:treatment-sec sec-type="description" id="SECID0E3VAG"><title>Description.</title><p><italic>Basidiomata</italic> small sized and slender. <bold><italic>Pileus</italic></bold> campanulate when young, becoming subumbonate and sometimes flat to plano-convex in mature stages, 15–30 mm in diameter, with margins deflexed, undulate, sometimes moderately to strongly striate; cuticle light brown (8.3YR 6.7/2.5), smooth to finely or even coarsely fibrillose (felty), with dark brown (4.7YR 2.6/5.5) fibrils radiating from the center. <bold><italic>Lamellae</italic></bold> adnate, broad, distant and relatively thick, with an evenly smooth margin, dark brown with age (4.1 YR 1.8/3.1); <italic>lamellulae</italic> present, regular. <bold><italic>Stipe</italic></bold> cylindrical, up to 56 mm long, 4–9 mm at apex and 1.1–1.3 cm thick at base, which is slightly bulbous, solid; surface brown (7.8YR 4.4/4.7) becoming whitish (3Y 7.2/1.5) in upper half and the base, finely fibrillose, the 3⁄4 of stipe covered with universal veil remnants when young, and partial veil present, whitish in young specimens and brownish when mature, forming in general a persistent annulus. <bold><italic>Context</italic></bold> of pileus and stipe of the same color as the cuticle. <bold><italic>Smell</italic></bold> indistinct and <bold><italic>taste</italic></bold> not recorded.</p><p><bold><italic>Basidiospores</italic></bold> broadly ellipsoid to sub-amygdaliform, [90/6/3] (9.2–) 9.9–11.6 (–12.5) × (6.1–) 6.7–7.7 (–8.1) µm, avl × avw= 10.9 × 7.1 µm, light yellowish brown to dark brown in 5% KOH, reddish brown in Melzer’s reagent, densely ornamented. <bold><italic>Basidia</italic></bold> clavate, 25–35 × 7–8 µm, 4-spored, clamped at the base, hyaline in 5% KOH, darker when stained in Congo red. Scant cellular elements in lamellar pleura cylindrical to narrowly utriform, 30–35 × 5–8 µm, and clamped at the base. <bold><italic>Pileipellis</italic></bold> duplex; epicutis composed of individual hyphae 3–4 µm in diameter, clamped at septa and with clavate to cylindrical terminal elements.</p></tp:treatment-sec><tp:treatment-sec sec-type="ecology" id="SECID0EKXAG"><title>Ecology.</title><p>Gregarious; growing in either pure oak forests (<italic><tp:taxon-name><tp:taxon-name-part taxon-name-part-type="genus" reg="Quercus">Quercus</tp:taxon-name-part> <tp:taxon-name-part taxon-name-part-type="species" reg="oblongata">oblongata</tp:taxon-name-part></tp:taxon-name></italic>) or mixed forests with oaks and pines (<italic><tp:taxon-name><tp:taxon-name-part taxon-name-part-type="genus" reg="Pinus">Pinus</tp:taxon-name-part> <tp:taxon-name-part taxon-name-part-type="species" reg="wallichiana">wallichiana</tp:taxon-name-part></tp:taxon-name></italic>) at an altitude greater than 2000 m a.s.l. The soil pH was around 8.4.</p></tp:treatment-sec><tp:treatment-sec sec-type="material" id="SECID0EGYAG"><title>Additional material examined.</title><p>Pakistan, Khyber Pakhtunkhwa, District Swat, Malam Jabba valley, <named-content xmlns:xlink="http://www.w3.org/1999/xlink" content-type="dwc:verbatimCoordinates" xlink:type="simple"><named-content content-type="geo-json" specific-use="{&#34;type&#34;:&#34;Point&#34;,&#34;coordinates&#34;:[72.554361,34.849333]}" id="NCID0EPYAG" xlink:type="simple">34°50'57.6"N 72°33'15.7"E</named-content></named-content>, on ground in mixed forests of oak and pines, Junaid Khan, 10 August 2018, MJ-15103 (LAH36368); Toa, Alpuri forests, <named-content xmlns:xlink="http://www.w3.org/1999/xlink" content-type="dwc:verbatimCoordinates" xlink:type="simple"><named-content content-type="geo-json" specific-use="{&#34;type&#34;:&#34;Point&#34;,&#34;coordinates&#34;:[72.663333,34.864222]}" id="NCID0EXYAG" xlink:type="simple">34°51'51.2"N 72°39'48.0"E</named-content></named-content>, 2800 m a.s.l., on soil under <italic><tp:taxon-name><tp:taxon-name-part taxon-name-part-type="genus" reg="Quercus">Quercus</tp:taxon-name-part> <tp:taxon-name-part taxon-name-part-type="species" reg="oblongata">oblongata</tp:taxon-name-part></tp:taxon-name></italic>, Arooj Naseer &amp; Abdul Nasir Khalid, 15 July 2015, AST17 (LAH35256).</p><fig id="F4" position="float" orientation="portrait"><object-id xmlns:xlink="http://www.w3.org/1999/xlink" content-type="doi" xlink:type="simple">10.3897/mycokeys.74.49734.figure4</object-id><object-id xmlns:xlink="http://www.w3.org/1999/xlink" content-type="arpha" xlink:type="simple">52E7C402-E9E6-55B1-8FA7-9DE9117482E1</object-id><label>Figure 4.</label><caption><p>The new species <italic><tp:taxon-name><tp:taxon-name-part taxon-name-part-type="genus" reg="Cortinarius">Cortinarius</tp:taxon-name-part> <tp:taxon-name-part taxon-name-part-type="species" reg="pseudotorvus">pseudotorvus</tp:taxon-name-part></tp:taxon-name></italic>, AST20 (LAH35257, holotype). <bold>A–C</bold> Basidiomata <bold>A, B</bold> AST20 (holotype) <bold>C</bold> MJ-15103 (LAH36368) <bold>D–F</bold> Basidiospores of AST20 (holotype) observed with the SEM technique. Photo: A. Naseer (<bold>A, B</bold>), J. Khan (<bold>C</bold>). Scale bars: 10 µm (<bold>D</bold>), 5 µm (<bold>E</bold>), 2 µm (<bold>F</bold>).</p></caption><graphic xmlns:xlink="http://www.w3.org/1999/xlink" xlink:href="mycokeys-74-091-g004.jpg" position="float" orientation="portrait" xlink:type="simple" id="oo_469606.jpg"><uri content-type="original_file" xlink:type="simple">https://binary.pensoft.net/fig/469606</uri></graphic></fig></tp:treatment-sec></tp:taxon-treatment>
